# Supplementary material for: The Utilization of the SaLux19-Based Loop-Mediated Isothermal Amplification (LAMP) Assay for the Rapid and Sensitive Identification of Minute Amounts of a Biological Specimen
Source: Life (Basel). 2024 Apr 30;14(5):579. doi: 10.3390/life14050579 (PMC11122329; doi:10.3390/life14050579)
Supplement: Supplementary file 1 [file life-14-00579-s001.zip]

Archive with 1 entries (1 files):
- life-2916057-supplementary.pdf
